# Supplementary material for: Classifying liganded states in heterogeneous single-particle cryo-EM datasets
Source: Microscopy (Oxf). 2022 Feb 18;71(Suppl 1):i23–9. doi: 10.1093/jmicro/dfab044 (PMC8855519; doi:10.1093/jmicro/dfab044)
Supplement: dfab044_Supp [file dfab044_supp.zip]

Archive with 1 entries (1 files):
- Supplementary_Data_20211018_RebuttalEdits.docx
